# Supplementary material for: Dendrochronology and Isotope Chronology of Juglans neotropica and Its Response to El Niño-Related Rainfall Events in Tropical Highlands of Piura, Northern Peru
Source: Plants (Basel). 2025 Jun 3;14(11):1704. doi: 10.3390/plants14111704 (PMC12158084; doi:10.3390/plants14111704)
Supplement: Supplementary file 1 [file plants-14-01704-s001.zip]

Archive with 1 entries (1 files):
- plants-3590539-supplementary.pdf
